# Supplementary material for: Apolipoprotein L1 (APOL1): Consideration of Molecular Evolution, Interaction with APOL3, and Impact of Splice Isoforms Advances Understanding of Cellular and Molecular Mechanisms of Cell Injury
Source: Cells. 2025 Jul 2;14(13):1011. doi: 10.3390/cells14131011 (PMC12248677; doi:10.3390/cells14131011)
Supplement: Supplementary file 1 [file cells-14-01011-s001.zip]

Archive with 3 entries (3 files):
- Supp Figures and Table S1.pdf
- Supp file 1.xlsx
- Supp file 2.xlsx
