# Supplementary material for: Apolipoprotein L1 (APOL1): Consideration of Molecular Evolution, Interaction with APOL3, and Impact of Splice Isoforms Advances Understanding of Cellular and Molecular Mechanisms of Cell Injury
Source: Cells. 2025 Jul 2;14(13):1011. doi: 10.3390/cells14131011 (PMC12248677; doi:10.3390/cells14131011)
Supplement: Supplementary file 1 [file cells-14-01011-s001.zip › Supp file 1.xlsx]

## Sheet: 1000 Genome 150,228,255 
Population(s)	Sample (Male/Female/Unknown)	AA 150 (G=E; A=K)	AA 228 (G=M; A=I)	AA 255 (G=R; A=K)	Haplotype
ACB, AFR, ALL	HG01880 (F)	G|G	A|G	A|G	EIK|EMR
ACB, AFR, ALL	HG02256 (F)	G|G	G|A	G|A	EMR|EIK
ACB, AFR, ALL	HG02485 (F)	G|A	G|A	G|A	EMR|KIK
AFR, ALL, GWD	HG02634 (M)	G|G	G|A	G|A	EMR|EIK
AFR, ALL, GWD	HG02763 (F)	G|G	G|A	G|A	EMR|EIK
AFR, ALL, ESN	HG02947 (M)	G|G	G|A	G|A	EMR|EIK
AFR, ALL, GWD	HG02983 (F)	G|G	G|A	G|A	EMR|EIK
AFR, ALL, GWD	HG03027 (M)	G|A	G|A	A|A	EMK|KIK
AFR, ALL, MSL	HG03410 (F)	G|G	G|A	G|A	EMR|EIK
AFR, ALL, LWK	NA19374 (M)	G|A	G|A	G|A	EMR|KIK
AFR, ALL, YRI	NA18499 (F)	G|G	A|G	A|A	EIK|EMK
AFR, ALL, LWK	NA19379 (F)	G|A	G|A	G|A	EMR|KIK
AFR, ALL, LWK	NA19030 (F)	G|G	G|A	A|A	EMK|EIK
AFR, ALL, LWK	NA19429 (M)	G|A	G|A	G|A	EMR|KIK
AFR, ALL, LWK	NA19350 (M)	A|G	A|G	A|A	KIK|EMK
AFR, ALL, LWK	NA19431 (F)	G|G	G|A	G|A	EMR|EIK
AFR, ALL, LWK	NA19435 (F)	G|A	G|A	G|A	EMR|KIK
AFR, ALL, LWK	NA19443 (M)	G|A	G|A	G|A	EMR|KIK
AFR, ALL, LWK	NA19395 (F)	G|A	G|A	A|A	EMK|KIK
AFR, ALL, ASW	NA19707 (F)	G|A	G|A	G|A	EMR|KIK
AFR, ALL, ASW	NA19712 (F)	G|G	G|A	G|A	EMR|EIK
AFR, ALL, ASW	NA19834 (M)	G|G	A|G	A|G	EIK|EMR
AFR, ALL, ASW	NA19923 (F)	G|G	A|G	A|G	EIK|EMR
AFR, ALL, LWK	NA19449 (F)	A|G	A|G	A|A	KIK|EMK
AFR, ALL, ASW	NA20314 (F)	A|G	A|G	A|G	KIK|EMR
AFR, ALL, ASW	NA20320 (F)	G|A	G|A	G|A	EMR|KIK
AFR, ALL, ASW	NA20334 (F)	G|G	G|A	G|A	EMR|EIK
AFR, ALL, ASW	NA20355 (F)	G|G	A|G	A|G	EIK|EMR
AFR, ALL, ASW	NA20412 (F)	G|G	A|G	A|G	EIK|EMR

## Sheet: 1000 Genome G2
Sample (Male/Female/Unknown)	G2 (ATAA = del)	Population(s)	AA 150	AA 228	AA 255	AA 264	AA 384
HG01882 (M)	ATAATTATAA|ATAA	ACB, AFR, ALL	E	I	K	N	I
HG01890 (M)	ATAA|ATAATTATAA	ACB, AFR, ALL	E	I	K	N	I
HG01912 (M)	ATAA|ATAATTATAA	ACB, AFR, ALL	K	I	K	K	I
HG01914 (M)	ATAATTATAA|ATAA	ACB, AFR, ALL	E	I	K	N	I
HG01985 (F)	ATAATTATAA|ATAA	ACB, AFR, ALL	E	I	K	N	I
HG01986 (M)	ATAA|ATAATTATAA	ACB, AFR, ALL	E	I	K	N	I
HG02009 (M)	ATAATTATAA|ATAA	ACB, AFR, ALL	E	I	K	N	I
HG02012 (F)	ATAA|ATAATTATAA	ACB, AFR, ALL	E	I	K	N	I
HG02052 (F)	ATAATTATAA|ATAA	ACB, AFR, ALL	E	I	K	N	I
HG02284 (M)	ATAA|ATAATTATAA	ACB, AFR, ALL	E	I	K	N	I
HG02314 (M)	ATAATTATAA|ATAA	ACB, AFR, ALL	E	I	K	N	I
HG02315 (F)	ATAA|ATAATTATAA	ACB, AFR, ALL	E	I	K	N	I
HG02323 (M)	ATAA|ATAATTATAA	ACB, AFR, ALL	E	I	K	N	I
HG02330 (M)	ATAA|ATAATTATAA	ACB, AFR, ALL	K	I	K	K	I
HG02343 (M)	ATAA|ATAATTATAA	ACB, AFR, ALL	E	I	K	N	I
HG02429 (M)	ATAATTATAA|ATAA	ACB, AFR, ALL	E	I	K	N	I
HG02455 (M)	ATAA|ATAATTATAA	ACB, AFR, ALL	E	I	K	N	I
HG02461 (M)	ATAA|ATAATTATAA	AFR, ALL, GWD	E	I	K	N	I
HG02470 (M)	ATAATTATAA|ATAA	ACB, AFR, ALL	E	I	K	N	I
HG02471 (F)	ATAATTATAA|ATAA	ACB, AFR, ALL	E	I	K	N	I
HG02479 (F)	ATAA|ATAATTATAA	ACB, AFR, ALL	E	I	K	N	I
HG02536 (M)	ATAATTATAA|ATAA	ACB, AFR, ALL	E	I	K	N	I
HG02537 (F)	ATAATTATAA|ATAA	ACB, AFR, ALL	E	I	K	N	I
HG02546 (F)	ATAATTATAA|ATAA	ACB, AFR, ALL	E	I	K	N	I
HG02549 (F)	ATAATTATAA|ATAA	ACB, AFR, ALL	E	I	K	N	I
HG02561 (M)	ATAA|ATAATTATAA	AFR, ALL, GWD	E	I	K	N	I
HG02570 (M)	ATAA|ATAATTATAA	AFR, ALL, GWD	E	I	K	(Het/Trans)	I
HG02571 (F)	ATAATTATAA|ATAA	AFR, ALL, GWD	E	I	K	N	I
HG02573 (M)	ATAA|ATAATTATAA	AFR, ALL, GWD	E	I	K	N	I
HG02574 (F)	ATAATTATAA|ATAA	AFR, ALL, GWD	E	I	K	N	I
HG02580 (F)	ATAA|ATAATTATAA	ACB, AFR, ALL	E	I	K	N	I
HG02594 (M)	ATAA|ATAATTATAA	AFR, ALL, GWD	E	I	K	N	I
HG02620 (M)	ATAA|ATAATTATAA	AFR, ALL, GWD	E	I	K	N	I
HG02623 (M)	ATAATTATAA|ATAA	AFR, ALL, GWD	E	I	K	N	I
HG02624 (F)	ATAATTATAA|ATAA	AFR, ALL, GWD	E	I	K	N	I
HG02646 (F)	ATAATTATAA|ATAA	AFR, ALL, GWD	E	I	K	N	I
HG02667 (F)	ATAATTATAA|ATAA	AFR, ALL, GWD	E	I	K	N	I
HG02678 (M)	ATAA|ATAA	AFR, ALL, GWD	E	I	K	N	I
HG02679 (F)	ATAA|ATAATTATAA	AFR, ALL, GWD	E	I	K	N	I
HG02715 (M)	ATAATTATAA|ATAA	AFR, ALL, GWD	E	I	K	N	I
HG02716 (F)	ATAA|ATAA	AFR, ALL, GWD	E	I	K	N	I
HG02721 (M)	ATAATTATAA|ATAA	AFR, ALL, GWD	E	I	K	N	I
HG02756 (M)	ATAA|ATAATTATAA	AFR, ALL, GWD	E	I	K	N	I
HG02757 (F)	ATAATTATAA|ATAA	AFR, ALL, GWD	E	I	K	N	I
HG02759 (M)	ATAATTATAA|ATAA	AFR, ALL, GWD	E	I	K	N	I
HG02763 (F)	ATAATTATAA|ATAA	AFR, ALL, GWD	E	I	K	N	I
HG02768 (M)	ATAATTATAA|ATAA	AFR, ALL, GWD	E	I	K	N	I
HG02771 (M)	ATAA|ATAATTATAA	AFR, ALL, GWD	E	I	K	N	I
HG02804 (M)	ATAA|ATAA	AFR, ALL, GWD	E	I	K	N	I
HG02805 (F)	ATAA|ATAATTATAA	AFR, ALL, GWD	E	I	K	N	I
HG02813 (M)	ATAA|ATAATTATAA	AFR, ALL, GWD	E	I	K	N	I
HG02860 (M)	ATAA|ATAATTATAA	AFR, ALL, GWD	E	I	K	N	I
HG02890 (M)	ATAATTATAA|ATAA	AFR, ALL, GWD	E	I	K	N	I
HG02896 (F)	ATAA|ATAATTATAA	AFR, ALL, GWD	E	I	K	N	I
HG02968 (M)	ATAATTATAA|ATAA	AFR, ALL, ESN	E	I	K	N	I
HG02973 (M)	ATAA|ATAATTATAA	AFR, ALL, ESN	E	I	K	N	I
HG02974 (F)	ATAA|ATAATTATAA	AFR, ALL, ESN	E	I	K	N	I
HG03025 (F)	ATAA|ATAATTATAA	AFR, ALL, GWD	E	I	K	N	I
HG03028 (F)	ATAATTATAA|ATAA	AFR, ALL, GWD	E	I	K	N	I
HG03039 (M)	ATAATTATAA|ATAA	AFR, ALL, GWD	E	I	K	(Het/Trans)	I
HG03040 (F)	ATAATTATAA|ATAA	AFR, ALL, GWD	E	I	K	N	I
HG03046 (F)	ATAA|ATAATTATAA	AFR, ALL, GWD	E	I	K	N	I
HG03049 (F)	ATAA|ATAATTATAA	AFR, ALL, GWD	E	I	K	N	I
HG03052 (F)	ATAA|ATAATTATAA	AFR, ALL, MSL	E	I	K	N	I
HG03058 (F)	ATAA|ATAATTATAA	AFR, ALL, MSL	E	I	K	N	I
HG03073 (F)	ATAATTATAA|ATAA	AFR, ALL, MSL	E	I	K	N	I
HG03074 (M)	ATAATTATAA|ATAA	AFR, ALL, MSL	E	I	K	N	I
HG03081 (M)	ATAA|ATAATTATAA	AFR, ALL, MSL	E	I	K	N	I
HG03086 (F)	ATAA|ATAA	AFR, ALL, MSL	E	I	K	N	I
HG03095 (F)	ATAA|ATAATTATAA	AFR, ALL, MSL	E	I	K	N	I
HG03097 (F)	ATAATTATAA|ATAA	AFR, ALL, MSL	E	I	K	N	I
HG03099 (F)	ATAA|ATAATTATAA	AFR, ALL, ESN	E	I	K	N	I
HG03100 (M)	ATAATTATAA|ATAA	AFR, ALL, ESN	E	I	K	N	I
HG03112 (M)	ATAATTATAA|ATAA	AFR, ALL, ESN	E	I	K	N	I
HG03120 (M)	ATAATTATAA|ATAA	AFR, ALL, ESN	E	I	K	N	I
HG03133 (M)	ATAA|ATAATTATAA	AFR, ALL, ESN	E	I	K	N	I
HG03166 (M)	ATAA|ATAATTATAA	AFR, ALL, ESN	K	I	K	K	I
HG03168 (F)	ATAATTATAA|ATAA	AFR, ALL, ESN	E	I	K	N	I
HG03195 (F)	ATAA|ATAATTATAA	AFR, ALL, ESN	E	I	K	N	I
HG03212 (F)	ATAATTATAA|ATAA	AFR, ALL, MSL	E	I	K	N	I
HG03225 (M)	ATAATTATAA|ATAA	AFR, ALL, MSL	E	I	K	N	I
HG03240 (M)	ATAATTATAA|ATAA	AFR, ALL, GWD	E	I	K	N	I
HG03246 (M)	ATAA|ATAA	AFR, ALL, GWD	E	I	K	N	I
HG03247 (F)	ATAATTATAA|ATAA	AFR, ALL, GWD	E	I	K	N	I
HG03258 (M)	ATAA|ATAATTATAA	AFR, ALL, GWD	E	I	K	N	I
HG03268 (M)	ATAATTATAA|ATAA	AFR, ALL, ESN	E	I	K	N	I
HG03271 (M)	ATAA|ATAATTATAA	AFR, ALL, ESN	E	I	K	N	I
HG03303 (F)	ATAA|ATAATTATAA	AFR, ALL, ESN	K	I	K	K	I
HG03304 (M)	ATAA|ATAA	AFR, ALL, ESN	E	I	K	N	I
HG03342 (F)	ATAATTATAA|ATAA	AFR, ALL, ESN	E	I	K	N	I
HG03351 (F)	ATAA|ATAATTATAA	AFR, ALL, ESN	E	I	K	N	I
HG03354 (F)	ATAA|ATAATTATAA	AFR, ALL, ESN	E	I	K	N	I
HG03369 (F)	ATAATTATAA|ATAA	AFR, ALL, ESN	E	I	K	N	I
HG03376 (M)	ATAA|ATAATTATAA	AFR, ALL, MSL	E	I	K	N	I
HG03378 (F)	ATAA|ATAATTATAA	AFR, ALL, MSL	E	I	K	N	I
HG03380 (F)	ATAATTATAA|ATAA	AFR, ALL, MSL	E	I	K	N	I
HG03391 (M)	ATAA|ATAATTATAA	AFR, ALL, MSL	E	I	K	N	I
HG03401 (F)	ATAA|ATAA	AFR, ALL, MSL	E	I	K	N	I
HG03432 (M)	ATAATTATAA|ATAA	AFR, ALL, MSL	E	I	K	N	I
HG03433 (M)	ATAATTATAA|ATAA	AFR, ALL, MSL	E	I	K	N	I
HG03436 (M)	ATAA|ATAATTATAA	AFR, ALL, MSL	E	I	K	N	I
HG03445 (M)	ATAA|ATAATTATAA	AFR, ALL, MSL	E	I	K	N	I
HG03449 (F)	ATAA|ATAA	AFR, ALL, MSL	E	I	K	N	I
HG03457 (M)	ATAA|ATAATTATAA	AFR, ALL, MSL	E	I	K	N	I
HG03458 (F)	ATAA|ATAA	AFR, ALL, MSL	E	I	K	N	I
HG03470 (F)	ATAATTATAA|ATAA	AFR, ALL, MSL	E	I	K	N	I
HG03472 (M)	ATAA|ATAATTATAA	AFR, ALL, MSL	E	I	K	N	I
HG03479 (F)	ATAATTATAA|ATAA	AFR, ALL, MSL	E	I	K	N	I
HG03499 (F)	ATAATTATAA|ATAA	AFR, ALL, ESN	E	I	K	N	I
HG03517 (F)	ATAA|ATAATTATAA	AFR, ALL, ESN	E	I	K	N	I
HG03521 (M)	ATAA|ATAATTATAA	AFR, ALL, ESN	E	I	K	N	I
HG03538 (M)	ATAA|ATAATTATAA	AFR, ALL, GWD	E	I	K	N	I
HG03547 (M)	ATAA|ATAATTATAA	AFR, ALL, MSL	E	I	K	N	I
HG03583 (F)	ATAA|ATAATTATAA	AFR, ALL, MSL	E	I	K	(Het/Trans)	I
NA18502 (F)	ATAATTATAA|ATAA	AFR, ALL, YRI	E	I	K	N	I
NA18504 (M)	ATAATTATAA|ATAA	AFR, ALL, YRI	E	I	K	N	I
NA18516 (M)	ATAA|ATAATTATAA	AFR, ALL, YRI	E	I	K	N	I
NA18858 (F)	ATAATTATAA|ATAA	AFR, ALL, YRI	E	I	K	N	I
NA18864 (F)	ATAA|ATAATTATAA	AFR, ALL, YRI	E	I	K	N	I
NA18867 (F)	ATAA|ATAATTATAA	AFR, ALL, YRI	E	I	K	N	I
NA18870 (F)	ATAA|ATAATTATAA	AFR, ALL, YRI	E	I	K	N	I
NA18874 (M)	ATAATTATAA|ATAA	AFR, ALL, YRI	E	I	K	N	I
NA18907 (F)	ATAA|ATAATTATAA	AFR, ALL, YRI	K	I	K	K	I
NA18909 (F)	ATAA|ATAATTATAA	AFR, ALL, YRI	E	I	K	N	I
NA18917 (M)	ATAA|ATAATTATAA	AFR, ALL, YRI	E	I	K	N	I
NA19020 (M)	ATAATTATAA|ATAA	AFR, ALL, LWK	E	I	K	N	I
NA19026 (M)	ATAATTATAA|ATAA	AFR, ALL, LWK	E	I	K	N	I
NA19035 (M)	ATAA|ATAATTATAA	AFR, ALL, LWK	E	I	K	N	I
NA19102 (F)	ATAATTATAA|ATAA	AFR, ALL, YRI	E	I	K	N	I
NA19113 (M)	ATAA|ATAATTATAA	AFR, ALL, YRI	E	I	K	N	I
NA19117 (M)	ATAATTATAA|ATAA	AFR, ALL, YRI	E	I	K	N	I
NA19184 (M)	ATAA|ATAATTATAA	AFR, ALL, YRI	E	I	K	N	I
NA19223 (M)	ATAA|ATAA	AFR, ALL, YRI	E	I	K	N	I
NA19317 (M)	ATAATTATAA|ATAA	AFR, ALL, LWK	E	I	K	N	I
NA19324 (F)	ATAA|ATAATTATAA	AFR, ALL, LWK	E	I	K	N	I
NA19355 (F)	ATAA|ATAA	AFR, ALL, LWK	E	I	K	N	I
NA19377 (F)	ATAA|ATAATTATAA	AFR, ALL, LWK	E	I	K	N	I
NA19383 (M)	ATAA|ATAATTATAA	AFR, ALL, LWK	E	I	K	N	I
NA19384 (M)	ATAA|ATAATTATAA	AFR, ALL, LWK	E	I	K	N	I
NA19428 (M)	ATAA|ATAATTATAA	AFR, ALL, LWK	E	I	K	N	I
NA19430 (M)	ATAATTATAA|ATAA	AFR, ALL, LWK	E	I	K	N	I
NA19440 (F)	ATAATTATAA|ATAA	AFR, ALL, LWK	E	I	K	N	I
NA19448 (M)	ATAATTATAA|ATAA	AFR, ALL, LWK	E	I	K	N	I
NA19452 (M)	ATAATTATAA|ATAA	AFR, ALL, LWK	E	I	K	N	I
NA19473 (F)	ATAA|ATAATTATAA	AFR, ALL, LWK	E	I	K	N	I
NA19474 (F)	ATAA|ATAATTATAA	AFR, ALL, LWK	E	I	K	N	I
NA19475 (F)	ATAA|ATAATTATAA	AFR, ALL, LWK	E	I	K	N	I
NA19712 (F)	ATAATTATAA|ATAA	AFR, ALL, ASW	E	I	K	N	I
NA19818 (M)	ATAA|ATAATTATAA	AFR, ALL, ASW	E	I	K	N	I
NA19819 (F)	ATAA|ATAATTATAA	AFR, ALL, ASW	E	I	K	N	I
NA19909 (F)	ATAATTATAA|ATAA	AFR, ALL, ASW	E	I	K	N	I
NA19916 (M)	ATAA|ATAATTATAA	AFR, ALL, ASW	E	I	K	N	I
NA19923 (F)	ATAA|ATAATTATAA	AFR, ALL, ASW	E	I	K	N	I
NA19984 (M)	ATAA|ATAATTATAA	AFR, ALL, ASW	E	I	K	N	I
NA20126 (M)	ATAA|ATAATTATAA	AFR, ALL, ASW	E	I	K	N	I
NA20299 (F)	ATAATTATAA|ATAA	AFR, ALL, ASW	E	I	K	N	I
NA20317 (F)	ATAATTATAA|ATAA	AFR, ALL, ASW	E	I	K	N	I
NA20348 (M)	ATAATTATAA|ATAA	AFR, ALL, ASW	E	I	K	N	I
NA20355 (F)	ATAA|ATAATTATAA	AFR, ALL, ASW	E	I	K	N	I

## Sheet: 1000 Genome G1
Sample (Male/Female/Unknown)	S342G (A=S;G=G)	Population(s)	AA 150	AA 228	AA 255	AA 264	AA 384	388-389 del
HG01882 (M)	G|A	ACB, AFR, ALL	E	I	K	N	M	Het
HG01883 (F)	A|G	ACB, AFR, ALL	E	I	K	N	M
HG01885 (M)	G|G	ACB, AFR, ALL	E	I	K	N	M
HG01889 (F)	G|A	ACB, AFR, ALL	E	I	K	N	M
HG01894 (F)	G|A	ACB, AFR, ALL	E	I	K	N	M
HG02010 (F)	A|G	ACB, AFR, ALL	E	I	K	N	M
HG02013 (M)	A|G	ACB, AFR, ALL	E	I	K	N	M
HG02014 (M)	A|G	ACB, AFR, ALL	E	I	K	N	M
HG02051 (M)	A|G	ACB, AFR, ALL	E	I	K	N	M
HG02053 (M)	G|G	ACB, AFR, ALL	E	I	K	N	M
HG02095 (F)	G|A	ACB, AFR, ALL	E	I	K	N	M
HG02111 (F)	G|A	ACB, AFR, ALL	E	I	K	N	M
HG02143 (M)	G|A	ACB, AFR, ALL	E	I	K	N	M
HG02144 (F)	G|A	ACB, AFR, ALL	E	I	K	N	M
HG02255 (M)	G|G	ACB, AFR, ALL	E	I	K	N	M
HG02308 (F)	A|G	ACB, AFR, ALL	E	I	K	N	M
HG02314 (M)	G|A	ACB, AFR, ALL	E	I	K	N	M	Het
HG02318 (F)	G|A	ACB, AFR, ALL	E	I	K	N	M
HG02322 (F)	A|G	ACB, AFR, ALL	E	I	K	N	M
HG02323 (M)	A|G	ACB, AFR, ALL	E	I	K	N	M	Het
HG02325 (F)	G|A	ACB, AFR, ALL	E	I	K	N	M
HG02332 (M)	G|G	ACB, AFR, ALL	E	I	K	N	M
HG02442 (M)	A|G	ACB, AFR, ALL	E	I	K	N	M
HG02445 (M)	A|G	ACB, AFR, ALL	E	I	K	N	M
HG02449 (M)	G|G	ACB, AFR, ALL	E	I	K	N	M
HG02450 (F)	A|G	ACB, AFR, ALL	E	I	K	N	M
HG02464 (M)	A|G	AFR, ALL, GWD	E	I	K	N	M
HG02465 (F)	G|A	AFR, ALL, GWD	E	I	K	N	M
HG02476 (F)	G|A	ACB, AFR, ALL	E	I	K	N	M
HG02481 (M)	A|G	ACB, AFR, ALL	E	I	K	N	M
HG02496 (M)	G|A	ACB, AFR, ALL	E	I	K	N	M
HG02497 (F)	G|A	ACB, AFR, ALL	E	I	K	N	M
HG02501 (M)	G|G	ACB, AFR, ALL	E	I	K	N	M
HG02502 (F)	G|A	ACB, AFR, ALL	E	I	K	N	I
HG02505 (F)	G|A	ACB, AFR, ALL	E	I	K	N	M
HG02511 (F)	G|A	ACB, AFR, ALL	E	I	K	N	M
HG02536 (M)	G|A	ACB, AFR, ALL	E	I	K	N	M	Het
HG02537 (F)	G|A	ACB, AFR, ALL	E	I	K	N	M	Het
HG02541 (M)	A|G	ACB, AFR, ALL	E	I	K	N	M
HG02545 (M)	A|G	ACB, AFR, ALL	E	I	K	N	M
HG02546 (F)	G|A	ACB, AFR, ALL	E	I	K	N	M	Het
HG02549 (F)	G|A	ACB, AFR, ALL	E	I	K	N	M	Het
HG02555 (F)	A|G	ACB, AFR, ALL	E	I	K	N	M
HG02557 (M)	G|A	ACB, AFR, ALL	E	I	K	N	M
HG02558 (F)	A|G	ACB, AFR, ALL	E	I	K	N	M
HG02562 (F)	G|A	AFR, ALL, GWD	E	I	K	N	M
HG02577 (F)	A|G	ACB, AFR, ALL	E	I	K	N	M
HG02582 (M)	G|A	AFR, ALL, GWD	E	I	K	N	M
HG02583 (F)	G|A	AFR, ALL, GWD	E	I	K	N	M
HG02588 (M)	A|G	AFR, ALL, GWD	E	I	K	N	M
HG02589 (F)	G|A	AFR, ALL, GWD	E	I	K	N	M
HG02594 (M)	A|G	AFR, ALL, GWD	E	I	K	N	M	Het
HG02595 (F)	G|G	AFR, ALL, GWD	E	I	K	N	M
HG02610 (M)	A|G	AFR, ALL, GWD	E	I	K	N	M
HG02621 (F)	G|G	AFR, ALL, GWD	E	I	K	N	M
HG02623 (M)	G|A	AFR, ALL, GWD	E	I	K	N	M	Het
HG02628 (M)	A|G	AFR, ALL, GWD	E	I	K	N	M
HG02629 (F)	G|A	AFR, ALL, GWD	E	I	K	N	M
HG02635 (F)	G|A	AFR, ALL, GWD	E	I	K	N	M
HG02642 (M)	G|A	AFR, ALL, GWD	E	I	K	N	M
HG02645 (M)	A|G	AFR, ALL, GWD	E	I	K	N	M
HG02646 (F)	G|A	AFR, ALL, GWD	E	I	K	N	M	Het
HG02666 (M)	G|G	AFR, ALL, GWD	E	I	K	N	M
HG02675 (M)	A|G	AFR, ALL, GWD	E	I	K	N	M
HG02676 (F)	A|G	AFR, ALL, GWD	E	I	K	N	M
HG02679 (F)	A|G	AFR, ALL, GWD	E	I	K	N	M	Het
HG02703 (F)	G|A	AFR, ALL, GWD	E	I	K	N	M
HG02715 (M)	G|A	AFR, ALL, GWD	E	I	K	N	M	Het
HG02760 (F)	G|A	AFR, ALL, GWD	E	I	K	N	M
HG02772 (F)	A|G	AFR, ALL, GWD	E	I	K	N	M
HG02808 (F)	G|G	AFR, ALL, GWD	E	I	K	N	M
HG02819 (M)	A|G	AFR, ALL, GWD	E	I	K	N	M
HG02839 (M)	G|A	AFR, ALL, GWD	E	I	K	N	M
HG02840 (F)	G|A	AFR, ALL, GWD	E	I	K	N	M
HG02852 (F)	A|G	AFR, ALL, GWD	E	I	K	N	M
HG02855 (F)	A|G	AFR, ALL, GWD	E	I	K	N	M
HG02861 (F)	A|G	AFR, ALL, GWD	E	I	K	N	M
HG02870 (F)	G|A	AFR, ALL, GWD	E	I	K	N	M
HG02878 (M)	G|A	AFR, ALL, GWD	E	I	K	N	M
HG02879 (F)	G|A	AFR, ALL, GWD	E	I	K	N	M
HG02882 (F)	G|G	AFR, ALL, GWD	E	I	K	N	M
HG02884 (M)	A|G	AFR, ALL, GWD	E	I	K	N	M
HG02895 (M)	G|A	AFR, ALL, GWD	E	I	K	N	M
HG02922 (F)	G|A	AFR, ALL, ESN	E	I	K	N	M
HG02923 (M)	G|A	AFR, ALL, ESN	E	I	K	N	M
HG02938 (M)	G|A	AFR, ALL, ESN	E	I	K	N	M
HG02941 (M)	G|G	AFR, ALL, ESN	E	I	K	N	M
HG02943 (F)	G|G	AFR, ALL, ESN	E	I	K	N	M
HG02946 (F)	G|G	AFR, ALL, ESN	E	I	K	N	M
HG02952 (F)	G|A	AFR, ALL, ESN	E	I	K	N	M
HG02953 (M)	G|A	AFR, ALL, ESN	E	I	K	N	M
HG02971 (M)	G|G	AFR, ALL, ESN	E	I	K	N	M
HG02976 (F)	G|G	AFR, ALL, ESN	E	I	K	N	M
HG02979 (F)	G|A	AFR, ALL, ESN	E	I	K	N	M
HG02981 (M)	G|A	AFR, ALL, ESN	E	I	K	N	M
HG02982 (M)	G|A	AFR, ALL, GWD	E	I	K	N	M
HG03024 (M)	A|G	AFR, ALL, GWD	E	I	K	N	M
HG03028 (F)	G|A	AFR, ALL, GWD	E	I	K	N	M	Het
HG03048 (M)	G|G	AFR, ALL, GWD	E	I	K	N	M
HG03052 (F)	A|G	AFR, ALL, MSL	E	I	K	N	M	Het
HG03054 (M)	A|G	AFR, ALL, MSL	E	I	K	N	M
HG03055 (F)	G|A	AFR, ALL, MSL	E	I	K	N	M
HG03072 (M)	A|G	AFR, ALL, MSL	E	I	K	N	M
HG03073 (F)	G|A	AFR, ALL, MSL	E	I	K	N	M	Het
HG03097 (F)	G|A	AFR, ALL, MSL	E	I	K	N	M	Het
HG03099 (F)	A|G	AFR, ALL, ESN	E	I	K	N	M	Het
HG03103 (M)	G|A	AFR, ALL, ESN	E	I	K	N	M
HG03105 (F)	A|G	AFR, ALL, ESN	E	I	K	N	M
HG03109 (M)	G|A	AFR, ALL, ESN	E	I	K	N	M
HG03111 (F)	G|A	AFR, ALL, ESN	E	I	K	N	M
HG03112 (M)	G|A	AFR, ALL, ESN	E	I	K	N	M	Het
HG03115 (M)	G|A	AFR, ALL, ESN	E	I	K	N	M
HG03117 (F)	G|G	AFR, ALL, ESN	E	I	K	N	M
HG03118 (M)	G|A	AFR, ALL, ESN	E	I	K	N	M
HG03121 (F)	G|G	AFR, ALL, ESN	E	I	K	N	M
HG03123 (F)	G|G	AFR, ALL, ESN	E	I	K	N	M
HG03124 (M)	G|G	AFR, ALL, ESN	E	I	K	N	M
HG03126 (F)	A|G	AFR, ALL, ESN	E	I	K	N	M
HG03127 (M)	A|G	AFR, ALL, ESN	E	I	K	N	M
HG03129 (F)	G|A	AFR, ALL, ESN	E	I	K	N	M
HG03130 (M)	G|A	AFR, ALL, ESN	E	I	K	N	M
HG03132 (F)	A|G	AFR, ALL, ESN	E	I	K	N	M
HG03133 (M)	A|G	AFR, ALL, ESN	E	I	K	N	M	Het
HG03136 (M)	G|A	AFR, ALL, ESN	E	I	K	N	M
HG03139 (M)	G|G	AFR, ALL, ESN	E	I	K	N	M
HG03157 (M)	G|A	AFR, ALL, ESN	E	I	K	N	M
HG03160 (M)	G|G	AFR, ALL, ESN	E	I	K	N	M
HG03163 (M)	G|A	AFR, ALL, ESN	E	I	K	N	M
HG03168 (F)	G|A	AFR, ALL, ESN	E	I	K	N	M	Het
HG03169 (M)	G|G	AFR, ALL, ESN	E	I	K	N	M
HG03175 (M)	G|G	AFR, ALL, ESN	E	I	K	N	M
HG03189 (F)	G|G	AFR, ALL, ESN	E	I	K	N	M
HG03193 (M)	G|A	AFR, ALL, ESN	E	I	K	N	M
HG03195 (F)	A|G	AFR, ALL, ESN	E	I	K	N	M	Het
HG03196 (M)	G|G	AFR, ALL, ESN	E	I	K	N	M
HG03198 (F)	G|A	AFR, ALL, ESN	E	I	K	N	M
HG03199 (M)	G|A	AFR, ALL, ESN	E	I	K	N	M
HG03202 (M)	G|G	AFR, ALL, ESN	E	I	K	N	M
HG03224 (M)	A|G	AFR, ALL, MSL	E	I	K	N	M
HG03240 (M)	G|A	AFR, ALL, GWD	E	I	K	N	M	Het
HG03241 (F)	G|G	AFR, ALL, GWD	E	I	K	N	M
HG03258 (M)	A|G	AFR, ALL, GWD	E	I	K	N	M	Het
HG03259 (F)	G|A	AFR, ALL, GWD	E	I	K	N	M
HG03265 (M)	G|G	AFR, ALL, ESN	E	I	K	N	M
HG03267 (F)	A|G	AFR, ALL, ESN	E	I	K	N	M
HG03268 (M)	G|A	AFR, ALL, ESN	E	I	K	N	M	Het
HG03270 (F)	G|G	AFR, ALL, ESN	E	I	K	N	M
HG03271 (M)	A|G	AFR, ALL, ESN	E	I	K	N	M	Het
HG03279 (F)	G|G	AFR, ALL, ESN	E	I	K	N	M
HG03291 (F)	G|G	AFR, ALL, ESN	E	I	K	N	M
HG03294 (F)	G|A	AFR, ALL, ESN	E	I	K	N	M
HG03295 (M)	G|G	AFR, ALL, ESN	E	I	K	N	M
HG03297 (F)	A|G	AFR, ALL, ESN	E	I	K	N	M
HG03298 (M)	G|A	AFR, ALL, ESN	E	I	K	N	M
HG03300 (F)	A|G	AFR, ALL, ESN	E	I	K	N	M
HG03301 (M)	G|A	AFR, ALL, ESN	E	I	K	N	M
HG03311 (M)	A|G	AFR, ALL, ESN	E	I	K	N	M
HG03313 (M)	A|G	AFR, ALL, ESN	E	I	K	N	M
HG03342 (F)	G|A	AFR, ALL, ESN	E	I	K	N	M	Het
HG03343 (M)	G|A	AFR, ALL, ESN	E	I	K	N	M
HG03352 (M)	G|G	AFR, ALL, ESN	E	I	K	N	M
HG03354 (F)	A|G	AFR, ALL, ESN	E	I	K	N	M	Het
HG03363 (F)	G|G	AFR, ALL, ESN	E	I	K	N	M
HG03366 (F)	G|A	AFR, ALL, ESN	E	I	K	N	M
HG03367 (M)	A|G	AFR, ALL, ESN	E	I	K	N	M
HG03370 (M)	A|G	AFR, ALL, ESN	E	I	K	N	M
HG03372 (F)	G|A	AFR, ALL, ESN	E	I	K	N	M
HG03388 (M)	G|A	AFR, ALL, MSL	E	I	K	N	M
HG03428 (F)	G|A	AFR, ALL, MSL	E	I	K	N	M
HG03436 (M)	A|G	AFR, ALL, MSL	E	I	K	N	M	Het
HG03445 (M)	A|G	AFR, ALL, MSL	E	I	K	N	M	Het
HG03451 (M)	G|A	AFR, ALL, MSL	E	I	K	N	M
HG03452 (F)	A|G	AFR, ALL, MSL	E	I	K	N	M
HG03455 (F)	G|G	AFR, ALL, MSL	E	I	K	N	M
HG03457 (M)	A|G	AFR, ALL, MSL	E	I	K	N	M	Het
HG03461 (F)	G|A	AFR, ALL, MSL	E	I	K	N	M
HG03464 (F)	G|A	AFR, ALL, MSL	E	I	K	N	M
HG03473 (F)	A|G	AFR, ALL, MSL	E	I	K	N	M
HG03484 (M)	G|A	AFR, ALL, MSL	E	I	K	N	M
HG03485 (F)	A|G	AFR, ALL, MSL	E	I	K	N	M
HG03499 (F)	G|A	AFR, ALL, ESN	E	I	K	N	M	Het
HG03514 (F)	G|G	AFR, ALL, ESN	E	I	K	N	M
HG03515 (M)	G|A	AFR, ALL, ESN	E	I	K	N	M
HG03520 (F)	G|G	AFR, ALL, ESN	E	I	K	N	M
HG03539 (F)	A|G	AFR, ALL, GWD	E	I	K	N	M
NA18486 (M)	G|G	AFR, ALL, YRI	E	I	K	N	M
NA18489 (F)	A|G	AFR, ALL, YRI	E	I	K	N	M
NA18498 (M)	G|G	AFR, ALL, YRI	E	I	K	N	M
NA18499 (F)	G|A	AFR, ALL, YRI	E	I	K	N	M
NA18501 (M)	G|A	AFR, ALL, YRI	E	I	K	N	M
NA18504 (M)	G|A	AFR, ALL, YRI	E	I	K	N	M	Het
NA18505 (F)	G|G	AFR, ALL, YRI	E	I	K	N	M
NA18507 (M)	G|A	AFR, ALL, YRI	E	I	K	N	M
NA18508 (F)	A|G	AFR, ALL, YRI	E	I	K	N	M
NA18511 (F)	G|G	AFR, ALL, YRI	E	I	K	N	M
NA18516 (M)	A|G	AFR, ALL, YRI	E	I	K	N	M	Het
NA18517 (F)	G|G	AFR, ALL, YRI	E	I	K	N	M
NA18520 (F)	G|A	AFR, ALL, YRI	E	I	K	N	M
NA18522 (M)	G|A	AFR, ALL, YRI	E	I	K	N	M
NA18853 (M)	A|G	AFR, ALL, YRI	E	I	K	N	M
NA18856 (M)	G|G	AFR, ALL, YRI	E	I	K	N	M
NA18861 (F)	A|G	AFR, ALL, YRI	E	I	K	N	M
NA18868 (M)	A|G	AFR, ALL, YRI	E	I	K	N	M
NA18870 (F)	A|G	AFR, ALL, YRI	E	I	K	N	M	Het
NA18871 (M)	G|A	AFR, ALL, YRI	E	I	K	N	M
NA18874 (M)	G|A	AFR, ALL, YRI	E	I	K	N	M	Het
NA18879 (M)	G|G	AFR, ALL, YRI	E	I	K	N	M
NA18907 (F)	A|G	AFR, ALL, YRI	E	I	K	N	M	Het
NA18909 (F)	A|G	AFR, ALL, YRI	E	I	K	N	M	Het
NA18910 (M)	A|G	AFR, ALL, YRI	E	I	K	N	M
NA18915 (M)	G|A	AFR, ALL, YRI	E	I	K	N	M
NA18916 (F)	A|G	AFR, ALL, YRI	E	I	K	N	M
NA18917 (M)	A|G	AFR, ALL, YRI	E	I	K	N	M	Het
NA18933 (F)	G|A	AFR, ALL, YRI	E	I	K	N	M
NA19026 (M)	G|A	AFR, ALL, LWK	E	I	K	N	M	Het
NA19042 (F)	A|G	AFR, ALL, LWK	K	I	K	N	M
NA19093 (F)	A|G	AFR, ALL, YRI	E	I	K	N	M
NA19096 (M)	G|A	AFR, ALL, YRI	E	I	K	N	M
NA19098 (M)	A|G	AFR, ALL, YRI	E	I	K	N	M
NA19099 (F)	A|G	AFR, ALL, YRI	E	I	K	N	M
NA19107 (M)	A|G	AFR, ALL, YRI	E	I	K	N	M
NA19108 (F)	A|G	AFR, ALL, YRI	E	I	K	N	M
NA19113 (M)	A|G	AFR, ALL, YRI	E	I	K	N	M	Het
NA19114 (F)	A|G	AFR, ALL, YRI	E	I	K	N	M
NA19116 (F)	G|G	AFR, ALL, YRI	E	I	K	N	M
NA19118 (F)	A|G	AFR, ALL, YRI	E	I	K	N	M
NA19119 (M)	G|A	AFR, ALL, YRI	E	I	K	N	M
NA19121 (M)	A|G	AFR, ALL, YRI	E	I	K	N	M
NA19129 (F)	G|A	AFR, ALL, YRI	E	I	K	N	M
NA19131 (F)	A|G	AFR, ALL, YRI	E	I	K	N	M
NA19137 (F)	G|A	AFR, ALL, YRI	E	I	K	N	M
NA19138 (M)	A|G	AFR, ALL, YRI	E	I	K	N	M
NA19141 (M)	G|A	AFR, ALL, YRI	E	I	K	N	M
NA19143 (F)	A|G	AFR, ALL, YRI	E	I	K	N	M
NA19146 (M)	G|A	AFR, ALL, YRI	E	I	K	N	M
NA19147 (F)	A|G	AFR, ALL, YRI	E	I	K	N	M
NA19149 (F)	G|A	AFR, ALL, YRI	E	I	K	N	M
NA19152 (F)	G|A	AFR, ALL, YRI	E	I	K	N	M
NA19171 (M)	A|G	AFR, ALL, YRI	E	I	K	N	M
NA19172 (F)	G|G	AFR, ALL, YRI	E	I	K	N	M
NA19175 (M)	G|A	AFR, ALL, YRI	E	I	K	N	M
NA19184 (M)	A|G	AFR, ALL, YRI	E	I	K	N	M	Het
NA19189 (M)	G|A	AFR, ALL, YRI	E	I	K	N	M
NA19190 (F)	G|G	AFR, ALL, YRI	E	I	K	N	M
NA19197 (F)	A|G	AFR, ALL, YRI	E	I	K	N	M
NA19200 (M)	A|G	AFR, ALL, YRI	E	I	K	N	M
NA19204 (F)	G|G	AFR, ALL, YRI	E	I	K	N	M
NA19206 (F)	G|G	AFR, ALL, YRI	E	I	K	N	M
NA19213 (M)	G|A	AFR, ALL, YRI	E	I	K	N	M
NA19225 (F)	G|A	AFR, ALL, YRI	E	I	K	N	M
NA19236 (M)	A|G	AFR, ALL, YRI	E	I	K	N	M
NA19239 (M)	G|A	AFR, ALL, YRI	E	I	K	N	M
NA19247 (F)	G|A	AFR, ALL, YRI	E	I	K	N	M
NA19256 (M)	G|A	AFR, ALL, YRI	E	I	K	N	M
NA19257 (F)	G|G	AFR, ALL, YRI	E	I	K	N	M
NA19308 (M)	A|G	AFR, ALL, LWK	E	I	K	N	M
NA19314 (F)	G|A	AFR, ALL, LWK	E	I	K	N	M
NA19327 (F)	G|A	AFR, ALL, LWK	E	I	K	N	M
NA19351 (F)	A|G	AFR, ALL, LWK	E	I	K	N	M
NA19360 (M)	G|A	AFR, ALL, LWK	E	I	K	N	M
NA19372 (M)	G|A	AFR, ALL, LWK	E	I	K	N	M
NA19437 (F)	G|A	AFR, ALL, LWK	E	I	K	N	M
NA19446 (F)	A|G	AFR, ALL, LWK	E	I	K	N	M
NA19468 (F)	G|A	AFR, ALL, LWK	E	I	K	N	M
NA19701 (F)	G|A	AFR, ALL, ASW	E	I	K	N	M
NA19704 (F)	A|G	AFR, ALL, ASW	E	I	K	N	M
NA19711 (M)	G|A	AFR, ALL, ASW	E	I	K	N	M
NA19713 (F)	A|G	AFR, ALL, ASW	E	I	K	N	M
NA19818 (M)	A|G	AFR, ALL, ASW	E	I	K	N	M	Het
NA19834 (M)	G|A	AFR, ALL, ASW	E	I	K	N	M
NA19900 (M)	A|G	AFR, ALL, ASW	E	I	K	N	M
NA19908 (M)	A|G	AFR, ALL, ASW	E	I	K	N	M
NA19913 (F)	A|G	AFR, ALL, ASW	E	I	K	N	M
NA19914 (F)	G|G	AFR, ALL, ASW	E	I	K	N	M
NA19920 (M)	A|G	AFR, ALL, ASW	E	I	K	N	M
NA19922 (M)	A|G	AFR, ALL, ASW	E	I	K	N	M
NA19984 (M)	A|G	AFR, ALL, ASW	E	I	K	N	M	Het
NA20126 (M)	A|G	AFR, ALL, ASW	E	I	K	N	M	Het
NA20278 (M)	G|A	AFR, ALL, ASW	E	I	K	N	M
NA20281 (M)	A|G	AFR, ALL, ASW	E	I	K	N	M
NA20294 (F)	G|A	AFR, ALL, ASW	E	I	K	N	M
NA20298 (M)	G|A	AFR, ALL, ASW	E	I	K	N	M
NA20318 (M)	G|A	AFR, ALL, ASW	E	I	K	N	M
NA20321 (F)	G|A	AFR, ALL, ASW	E	I	K	N	M
NA20332 (F)	A|G	AFR, ALL, ASW	E	I	K	N	M
NA20334 (F)	A|G	AFR, ALL, ASW	E	I	K	N	M
NA20351 (M)	G|A	AFR, ALL, ASW	E	I	K	N	M
NA20356 (M)	G|A	AFR, ALL, ASW	E	I	K	N	M
NA20357 (F)	A|G	AFR, ALL, ASW	E	I	K	N	M
NA20362 (M)	G|A	AFR, ALL, ASW	E	I	K	N	M

## Sheet: 1000 Genome N264K
Sample (Male/Female/Unknown)	Population(s)	N264K (C=N;A=K)	E150K (G=E; A=K)	G1 (G=G1; A=G0)	G2 (Short = del)	"Intra-allelic genotype"	N264K 'effect'
HG01912 (M)	ACB, AFR, ALL	A|C	A|G	A|A	ATAA|ATAATTATAA	G2 'KIK' N264K	G2 CIS
HG02111 (F)	ACB, AFR, ALL	C|A	G|A	G|A	ATAATTATAA|ATAATTATAA	G0 'KIK' N246K	G1 Trans
HG02283 (M)	ACB, AFR, ALL	A|C	A|G	A|A	ATAATTATAA|ATAATTATAA	G0 'KIK' N246K
HG02330 (M)	ACB, AFR, ALL	A|C	A|G	A|A	ATAA|ATAATTATAA	G2 'KIK' N264K	G2 CIS
HG02464 (M)	AFR, ALL, GWD	A|C	A|G	A|G	ATAATTATAA|ATAATTATAA	G0 'KIK' N246K	G1 Trans
HG02557 (M)	ACB, AFR, ALL	C|A	G|A	G|A	ATAATTATAA|ATAATTATAA	G0 'KIK' N246K	G1 Trans
HG02570 (M)	AFR, ALL, GWD	C|A	G|A	A|A	ATAA|ATAATTATAA	G0 'KIK' N246K	G2 Trans
HG02588 (M)	AFR, ALL, GWD	A|C	A|G	A|G	ATAATTATAA|ATAATTATAA	G0 'KIK' N246K	G1 Trans
HG02851 (M)	AFR, ALL, GWD	C|A	G|A	A|A	ATAATTATAA|ATAATTATAA	G0 'KIK' N246K
HG02887 (M)	AFR, ALL, GWD	C|A	G|A	A|A	ATAATTATAA|ATAATTATAA	G0 'KIK' N246K
HG03039 (M)	AFR, ALL, GWD	A|C	A|G	A|A	ATAATTATAA|ATAA	G0 'KIK' N246K	G2 Trans
HG03162 (F)	AFR, ALL, ESN	C|A	A|A	A|A	ATAATTATAA|ATAATTATAA	G0 'KIK' N246K
HG03166 (M)	AFR, ALL, ESN	A|C	A|A	A|A	ATAA|ATAATTATAA	G2 'KIK' N264K	G2 CIS
HG03199 (M)	AFR, ALL, ESN	C|A	G|A	G|A	ATAATTATAA|ATAATTATAA	G0 'KIK' N246K	G1 Trans
HG03209 (M)	AFR, ALL, MSL	C|A	A|A	A|A	ATAATTATAA|ATAATTATAA	G0 'KIK' N246K
HG03303 (F)	AFR, ALL, ESN	A|C	A|A	A|A	ATAA|ATAATTATAA	G2 'KIK' N264K	G2 CIS
HG03446 (F)	AFR, ALL, MSL	A|C	A|G	A|A	ATAATTATAA|ATAATTATAA	G0 'KIK' N246K
HG03583 (F)	AFR, ALL, MSL	C|A	G|A	A|A	ATAA|ATAATTATAA	G0 'KIK' N246K	G2 Trans
NA18507 (M)	AFR, ALL, YRI	C|A	G|A	G|A	ATAATTATAA|ATAATTATAA	G0 'KIK' N246K	G1 Trans
NA18907 (F)	AFR, ALL, YRI	A|C	A|G	A|G	ATAA|ATAATTATAA	G2 'KIK' N264K	G2 CIS
NA19119 (M)	AFR, ALL, YRI	C|A	G|A	G|A	ATAATTATAA|ATAATTATAA	G0 'KIK' N246K	G1 Trans
NA19146 (M)	AFR, ALL, YRI	C|A	G|A	G|A	ATAATTATAA|ATAATTATAA	G0 'KIK' N246K	G1 Trans
NA19147 (F)	AFR, ALL, YRI	A|C	A|G	A|G	ATAATTATAA|ATAATTATAA	G0 'KIK' N246K	G1 Trans
NA19153 (M)	AFR, ALL, YRI	A|C	A|G	A|A	ATAATTATAA|ATAATTATAA	G0 'KIK' N246K
NA19247 (F)	AFR, ALL, YRI	C|A	G|A	G|A	ATAATTATAA|ATAATTATAA	G0 'KIK' N246K	G1 Trans
NA19319 (M)	AFR, ALL, LWK	C|A	G|A	A|A	ATAATTATAA|ATAATTATAA	G0 'KIK' N246K
NA19323 (F)	AFR, ALL, LWK	A|C	A|G	A|A	ATAATTATAA|ATAATTATAA	G0 'KIK' N246K
NA19328 (F)	AFR, ALL, LWK	A|C	A|G	A|A	ATAATTATAA|ATAATTATAA	G0 'KIK' N246K
NA20339 (F)	AFR, ALL, ASW	C|A	A|A	A|A	ATAATTATAA|ATAATTATAA	G0 'KIK' N246K
NA20356 (M)	AFR, ALL, ASW	C|A	G|A	G|A	ATAATTATAA|ATAATTATAA	G0 'KIK' N246K	G1 Trans

## Sheet: 1000 Genome N176S and D337N
Sample (Male/Female/Unknown)	Population(s)	N176S (A=N; G=S)	D337N (G=D; A=N)
HG01912 (M)	ACB, AFR, ALL	A|G	G|A
HG02009 (M)	ACB, AFR, ALL	A|G	A|A
HG02420 (M)	ACB, AFR, ALL	A|G	G|A
HG02427 (F)	ACB, AFR, ALL	G|G	A|A
HG02574 (F)	AFR, ALL, GWD	G|A	A|G
HG02582 (M)	AFR, ALL, GWD	A|G	G|A
HG02611 (F)	AFR, ALL, GWD	G|A	A|G
HG02643 (F)	AFR, ALL, GWD	A|G	G|A
HG02721 (M)	AFR, ALL, GWD	G|A	A|G
HG02768 (M)	AFR, ALL, GWD	G|A	A|G
HG02807 (M)	AFR, ALL, GWD	A|G	G|A
HG02810 (M)	AFR, ALL, GWD	G|A	A|G
HG02817 (F)	AFR, ALL, GWD	G|A	A|G
HG02851 (M)	AFR, ALL, GWD	G|A	A|G
HG02861 (F)	AFR, ALL, GWD	G|A	A|G
HG02885 (F)	AFR, ALL, GWD	A|G	G|A
HG02887 (M)	AFR, ALL, GWD	G|A	A|G
HG02922 (F)	AFR, ALL, ESN	A|G	G|A
HG02970 (F)	AFR, ALL, ESN	G|A	A|G
HG02982 (M)	AFR, ALL, GWD	A|G	G|A
HG03024 (M)	AFR, ALL, GWD	G|A	A|G
HG03057 (M)	AFR, ALL, MSL	A|G	G|A
HG03061 (F)	AFR, ALL, MSL	A|G	G|A
HG03084 (M)	AFR, ALL, MSL	G|A	A|G
HG03115 (M)	AFR, ALL, ESN	A|G	G|A
HG03127 (M)	AFR, ALL, ESN	G|A	A|G
HG03159 (F)	AFR, ALL, ESN	G|A	A|G
HG03280 (M)	AFR, ALL, ESN	A|G	G|A
HG03369 (F)	AFR, ALL, ESN	G|A	A|G
HG03380 (F)	AFR, ALL, MSL	G|A	A|G
HG03385 (M)	AFR, ALL, MSL	G|A	A|G
HG03452 (F)	AFR, ALL, MSL	G|A	A|G
HG03469 (M)	AFR, ALL, MSL	G|G	A|A
HG03470 (F)	AFR, ALL, MSL	G|A	A|G
HG03472 (M)	AFR, ALL, MSL	A|G	G|A
HG03539 (F)	AFR, ALL, GWD	G|A	A|G
HG03548 (F)	AFR, ALL, MSL	G|G	A|A
HG03556 (M)	AFR, ALL, MSL	A|G	G|A
HG03559 (M)	AFR, ALL, MSL	A|G	G|A
HG03571 (M)	AFR, ALL, MSL	G|A	A|A
HG03577 (M)	AFR, ALL, MSL	G|A	A|G
NA18858 (F)	AFR, ALL, YRI	G|A	A|G
NA18877 (M)	AFR, ALL, YRI	A|G	G|A
NA18916 (F)	AFR, ALL, YRI	G|A	A|G
NA19030 (F)	AFR, ALL, LWK	A|G	G|A
NA19095 (F)	AFR, ALL, YRI	A|G	G|A
NA19185 (F)	AFR, ALL, YRI	G|A	A|G
NA19310 (F)	AFR, ALL, LWK	A|G	G|A
NA19317 (M)	AFR, ALL, LWK	G|A	A|G
NA19331 (M)	AFR, ALL, LWK	G|A	A|G
NA19334 (M)	AFR, ALL, LWK	G|A	A|G
NA19437 (F)	AFR, ALL, LWK	A|G	G|A
NA19445 (F)	AFR, ALL, LWK	G|A	A|G
NA19467 (F)	AFR, ALL, LWK	G|A	A|G
NA19471 (F)	AFR, ALL, LWK	G|A	A|G
NA19625 (F)	AFR, ALL, ASW	A|G	G|A
NA19916 (M)	AFR, ALL, ASW	A|G	G|A
NA19917 (F)	AFR, ALL, ASW	A|G	G|A
NA20287 (F)	AFR, ALL, ASW	A|G	G|A
NA20340 (M)	AFR, ALL, ASW	G|A	A|A
