# Supplementary material for: Apolipoprotein L1 (APOL1): Consideration of Molecular Evolution, Interaction with APOL3, and Impact of Splice Isoforms Advances Understanding of Cellular and Molecular Mechanisms of Cell Injury
Source: Cells. 2025 Jul 2;14(13):1011. doi: 10.3390/cells14131011 (PMC12248677; doi:10.3390/cells14131011)
Supplement: Supplementary file 1 [file cells-14-01011-s001.zip › Supp file 2.xlsx]

## Sheet: G0-APOL3
# APOL1 interface residue(s):						# APOL3 interface residue(s):						# APOL1-APOL3 interface residue pairs:
PRO 62A 3.482						ASN 102A 4.789						62A - 285A 3.501
GLU 63A 3.390						GLU 104A 2.939						62A - 289A 3.482
ALA 100A 4.920						ARG 108A 4.086						63A - 285A 3.390
GLU 102A 2.616						TYR 285A 3.390						100A - 380A 4.920
ILE 188A 4.194						GLN 289A 3.482						102A - 384A 2.616
THR 190A 4.752						ILE 347A 3.366						188A - 348A 4.194
LEU 191A 3.143						PHE 348A 3.285						190A - 347A 4.752
VAL 192A 3.366						LEU 349A 3.143						191A - 347A 3.473
GLY 193A 4.497						ALA 350A 4.636						191A - 349A 3.143
MET 194A 4.733						LEU 351A 2.990						192A - 347A 3.366
TYR 230A 4.256						VAL 354A 3.111						192A - 349A 4.932
LYS 233A 4.217						ASN 355A 3.511						193A - 349A 4.497
TRP 234A 3.391						TYR 358A 2.665						194A - 349A 4.733
GLN 237A 3.112						HIS 362A 4.287						230A - 347A 4.256
HIS 241A 2.990						GLU 365A 3.895						233A - 348A 4.217
ILE 245A 3.447						LYS 368A 2.016						234A - 348A 3.391
LEU 248A 2.665						GLU 373A 2.639						237A - 348A 3.285
SER 267A 4.287						GLU 374A 4.838						237A - 351A 3.112
ASN 271A 3.895						ARG 377A 4.017						241A - 350A 4.636
TYR 273A 3.870						GLN 380A 2.721						241A - 351A 2.990
GLN 274A 2.016						GLU 383A 3.996						241A - 354A 3.111
ARG 277A 2.639						GLU 384A 2.438						245A - 354A 3.447
LYS 281A 4.051						MET 387A 2.465						248A - 358A 2.665
ARG 284A 2.438						GLN 391A 2.954						267A - 362A 4.287
ARG 288A 2.465						GLN 394A 3.050						271A - 365A 3.895
ALA 291A 3.112						ARG 395A 3.173						273A - 373A 3.870
ASN 292A 2.993						PRO 398A 4.815						274A - 368A 2.016
SER 295A 2.954						THR 401A 3.939						274A - 373A 2.646
VAL 296A 4.150												277A - 373A 2.639
PRO 297A 3.170												277A - 374A 4.838
HIS 298A 2.939												277A - 377A 4.017
ALA 299A 3.939												281A - 380A 4.051
TYR 354A 4.334												284A - 380A 2.721
LYS 357A 3.064												284A - 384A 2.438
												288A - 380A 3.920
												288A - 383A 3.996
												288A - 384A 3.483
												288A - 387A 2.465
												288A - 391A 4.526
												291A - 391A 3.112
												292A - 387A 2.993
												292A - 391A 3.053
												292A - 394A 4.402
												295A - 391A 2.954
												295A - 394A 3.050
												295A - 395A 3.173
												296A - 394A 4.491
												296A - 401A 4.150
												297A - 394A 3.170
												297A - 395A 3.398
												297A - 398A 4.815
												298A - 102A 4.789
												298A - 104A 2.939
												298A - 108A 4.086
												299A - 401A 3.939
												354A - 355A 4.334
												357A - 351A 3.064
												357A - 355A 3.511

## Sheet: G1-APOL3
# APOL1 interface residue(s):						# APOL3 interface residue(s):						# APOL1-APOL3 interface residue pairs:
VAL 168A 2.444						ASN 42A 3.689						168A - 311A 3.925
THR 172A 4.435						SER 44A 3.944						168A - 312A 2.444
GLY 187A 3.997						LEU 52A 3.501						172A - 312A 4.435
ILE 188A 3.210						VAL 54A 2.969						187A - 309A 3.997
THR 190A 3.406						THR 57A 4.693						188A - 309A 3.410
LEU 191A 2.627						GLN 58A 2.880						188A - 311A 3.210
MET 194A 1.824						LEU 59A 3.426						190A - 309A 3.406
GLY 195A 2.743						ARG 60A 4.403						191A - 307A 4.515
LEU 196A 3.892						THR 61A 2.477						191A - 308A 2.627
ALA 197A 2.301						ALA 62A 3.706						191A - 309A 3.522
PRO 198A 2.715						GLY 63A 2.775						194A - 71A 1.824
PHE 199A 2.775						SER 64A 1.959						194A - 75A 3.974
THR 200A 3.030						CYS 65A 2.978						194A - 302A 4.707
GLU 201A 3.426						SER 66A 2.715						194A - 305A 4.452
GLY 202A 2.969						HIS 67A 2.743						194A - 306A 4.109
GLY 203A 3.515						SER 68A 4.199						195A - 67A 2.743
SER 204A 4.474						PHE 69A 2.498						195A - 71A 3.665
LEU 205A 2.498						LYS 70A 2.301						196A - 67A 3.892
VAL 206A 3.835						ARG 71A 1.824						196A - 74A 4.513
LEU 207A 2.260						SER 72A 4.207						197A - 66A 4.669
LEU 208A 3.001						LEU 74A 4.513						197A - 67A 3.287
GLU 209A 3.353						GLU 75A 3.974						197A - 70A 2.301
TYR 230A 2.993						LYS 76A 2.260						197A - 71A 4.861
GLY 231A 3.613						PRO 116A 3.863						198A - 63A 4.349
TRP 234A 2.931						ARG 117A 3.353						198A - 66A 2.715
TRP 235A 2.912						ASP 118A 3.092						198A - 67A 3.895
GLN 237A 2.244						ARG 302A 4.707						198A - 70A 3.280
ALA 238A 1.976						ARG 304A 3.064						199A - 60A 4.403
GLN 239A 4.783						ALA 305A 4.452						199A - 63A 2.775
HIS 241A 3.373						ARG 306A 4.109						199A - 64A 3.734
ASP 249A 4.655						LEU 307A 1.976						199A - 66A 4.002
LYS 252A 1.959						PRO 308A 2.627						199A - 67A 3.984
ARG 255A 3.786						VAL 309A 3.406						200A - 62A 4.714
GLU 256A 2.477						THR 310A 2.244						200A - 63A 4.348
GLY 259A 4.098						THR 311A 3.210						200A - 66A 3.030
GLU 260A 2.880						TRP 312A 2.444						201A - 54A 3.789
SER 263A 4.693												201A - 59A 3.426
SER 267A 4.842												201A - 62A 4.214
												201A - 63A 4.953
												201A - 66A 4.511
												202A - 52A 3.501
												202A - 54A 2.969
												202A - 62A 3.706
												203A - 52A 3.515
												203A - 54A 4.650
												204A - 69A 4.474
												205A - 65A 2.978
												205A - 66A 4.995
												205A - 68A 4.199
												205A - 69A 2.498
												205A - 72A 4.855
												206A - 69A 3.835
												207A - 69A 3.675
												207A - 72A 4.207
												207A - 76A 2.260
												207A - 118A 3.664
												208A - 76A 3.001
												208A - 116A 3.863
												208A - 118A 3.092
												209A - 42A 3.689
												209A - 44A 3.944
												209A - 117A 3.353
												230A - 312A 2.993
												231A - 312A 3.613
												234A - 307A 2.931
												234A - 310A 3.878
												234A - 312A 3.396
												235A - 304A 3.064
												235A - 307A 2.912
												237A - 310A 2.244
												237A - 311A 3.594
												238A - 307A 1.976
												238A - 308A 3.793
												238A - 310A 4.288
												239A - 307A 4.783
												241A - 308A 3.373
												241A - 310A 4.144
												249A - 64A 4.655
												252A - 60A 4.550
												252A - 61A 3.843
												252A - 64A 1.959
												252A - 65A 4.842
												255A - 60A 4.599
												255A - 61A 3.786
												256A - 61A 2.477
												256A - 65A 4.843
												259A - 58A 4.098
												260A - 58A 2.880
												263A - 57A 4.693
												267A - 60A 4.842

## Sheet: G2-APOL3
# APOL1 interface residue(s):						# APOL3 interface residue(s):						# APOL1-APOL3 interface residue pairs:
MET 1A 3.305						CYS 21A 4.367						1A - 370A 3.305
GLU 2A 3.782						CYS 22A 3.247						2A - 359A 3.782
LEU 6A 2.528						LYS 160A 4.651						6A - 362A 2.528
ARG 8A 3.566						GLN 164A 2.750						6A - 365A 4.207
VAL 9A 3.112						GLU 168A 2.290						8A - 373A 3.566
THR 59A 4.254						ARG 171A 3.011						9A - 365A 3.112
GLU 92A 4.607						ALA 172A 3.166						59A - 400A 4.254
ASN 95A 4.782						ALA 174A 4.995						92A - 368A 4.607
VAL 98A 3.011						ASN 175A 2.540						95A - 171A 4.978
ALA 99A 2.540						GLU 178A 2.248						95A - 380A 4.976
ALA 100A 2.862						GLU 179A 3.432						95A - 383A 4.782
ALA 101A 4.623						ARG 182A 3.754						98A - 171A 3.011
GLU 102A 3.166						PHE 348A 3.842						99A - 171A 3.590
LEU 103A 3.736						ALA 350A 4.127						99A - 172A 4.831
PRO 104A 2.290						LEU 351A 2.503						99A - 175A 2.540
ARG 105A 2.750						ASP 352A 4.435						99A - 376A 4.679
ASN 106A 3.834						VAL 353A 2.867						100A - 175A 2.862
LEU 189A 3.842						VAL 354A 1.808						101A - 175A 4.623
VAL 192A 4.640						ASN 355A 1.843						102A - 168A 4.598
LEU 196A 2.867						VAL 357A 2.181						102A - 172A 3.166
PHE 199A 2.181						TYR 358A 2.244						102A - 175A 4.500
LYS 252A 4.737						GLU 359A 3.482						103A - 168A 3.736
ARG 255A 2.501						LYS 361A 2.501						103A - 171A 4.009
SER 263A 4.367						HIS 362A 2.528						104A - 168A 2.290
ASN 264A 4.508						HIS 364A 2.924						105A - 160A 4.651
LEU 266A 4.932						GLU 365A 2.855						105A - 164A 2.750
SER 267A 3.247						GLY 366A 3.366						105A - 168A 3.947
ALA 269A 4.777						LYS 368A 4.379						105A - 383A 3.718
GLY 270A 2.855						ALA 370A 3.305						105A - 386A 3.266
ASN 271A 2.924						GLU 373A 3.566						105A - 387A 3.445
TYR 273A 2.248						ARG 376A 2.746						105A - 390A 3.935
GLN 274A 3.366						GLN 380A 4.976						106A - 164A 3.834
ARG 277A 2.309						GLU 383A 3.718						189A - 348A 3.842
LYS 281A 3.939						LEU 386A 3.266						192A - 350A 4.823
ARG 284A 2.541						MET 387A 3.445						192A - 351A 4.640
VAL 346A 4.905						THR 390A 3.935						196A - 350A 4.127
LEU 347A 3.794						HIS 400A 4.254						196A - 353A 2.867
ASP 348A 3.737												196A - 354A 3.930
VAL 350A 2.244												199A - 357A 2.181
TYR 351A 3.190												252A - 361A 4.737
TYR 354A 1.808												255A - 361A 2.501
GLU 355A 4.851												263A - 21A 4.367
LYS 357A 1.843												263A - 22A 4.646
												264A - 22A 4.508
												266A - 365A 4.932
												267A - 22A 3.247
												269A - 365A 4.777
												270A - 364A 4.534
												270A - 365A 2.855
												271A - 22A 4.772
												271A - 364A 2.924
												271A - 365A 4.753
												273A - 178A 2.248
												273A - 368A 4.379
												273A - 376A 2.746
												274A - 182A 3.754
												274A - 364A 3.624
												274A - 365A 4.784
												274A - 366A 3.366
												277A - 174A 4.995
												277A - 175A 3.112
												277A - 178A 2.309
												277A - 179A 3.432
												277A - 376A 4.400
												281A - 182A 3.939
												284A - 175A 2.541
												346A - 358A 4.905
												347A - 358A 3.794
												347A - 362A 4.569
												348A - 362A 3.737
												350A - 358A 2.244
												351A - 358A 3.190
												351A - 359A 3.482
												351A - 362A 3.794
												354A - 354A 1.808
												354A - 355A 2.916
												354A - 358A 4.014
												355A - 359A 4.851
												357A - 351A 2.503
												357A - 352A 4.435
												357A - 354A 4.316
												357A - 355A 1.843
